# Supplementary material for: Current Trends of HIV Infection in the Russian Federation
Source: Viruses. 2023 Oct 26;15(11):2156. doi: 10.3390/v15112156 (PMC10674383; doi:10.3390/v15112156)
Supplement: Supplementary file 1 [file viruses-15-02156-s001.zip]

Archive with 3 entries (3 files):
- FigureS3.tif
- FigureS1.TIF
- FigureS2.tif
